# Supplementary material for: Characterization and Seasonal Dynamics of Tick Populations in Dairy Cattle Production Systems of Northwestern Colombian Amazon
Source: Vet Sci. 2024 May 29;11(6):244. doi: 10.3390/vetsci11060244 (PMC11209389; doi:10.3390/vetsci11060244)
Supplement: Supplementary file 1 [file vetsci-11-00244-s001.zip]

Archive with 1 entries (1 files):
- vetsci-2971689-supplementary.pdf
